# Supplementary material for: Facile Synthesis of Fluorescent Carbon Quantum Dots with High Product Yield Using a Solid-Phase Strategy
Source: Molecules. 2024 Nov 12;29(22):5317. doi: 10.3390/molecules29225317 (PMC11596220; doi:10.3390/molecules29225317)
Supplement: Supplementary file 1 [file molecules-29-05317-s001.zip]

Archive with 1 entries (1 files):
- molecules-3224648-supplementary.pdf
